# Supplementary material for: Priming self-assembly pathways by stacking block copolymers
Source: Nat Commun. 2022 Nov 14;13:6947. doi: 10.1038/s41467-022-34729-0 (PMC9663688; doi:10.1038/s41467-022-34729-0)
Supplement: Supplementary file 2 — Source Data [file 41467_2022_34729_MOESM2_ESM.xlsx]

## Sheet: Density_Plot_Figure2
Parapet		v_HPL		Aqueduct
fC	z/h	fC	z/h	fC	z/h
nan	0.00529205	nan	0.00529205	nan	0.00529205
nan	0.0158761	nan	0.0158761	nan	0.0158761
nan	0.0264602	nan	0.0264602	nan	0.0264602
nan	0.0370443	nan	0.0370443	nan	0.0370443
0.502024	0.0476284	0.56769	0.0476284	0.640536	0.0476284
0.503229	0.0582125	0.557212	0.0582125	0.633412	0.0582125
0.507152	0.0687966	0.555111	0.0687966	0.634677	0.0687966
0.508285	0.0793807	0.557836	0.0793807	0.641415	0.0793807
0.49388	0.0899648	0.548809	0.0899648	0.636041	0.0899648
0.480615	0.100549	0.530174	0.100549	0.624822	0.100549
0.473426	0.111133	0.509889	0.111133	0.612614	0.111133
0.470338	0.121717	0.494977	0.121717	0.599652	0.121717
0.46428	0.132301	0.486626	0.132301	0.586685	0.132301
0.456534	0.142885	0.482009	0.142885	0.576774	0.142885
0.452344	0.153469	0.47664	0.153469	0.568064	0.153469
0.452226	0.164053	0.468908	0.164053	0.558343	0.164053
0.452639	0.174638	0.465573	0.174638	0.555616	0.174638
0.454127	0.185222	0.463509	0.185222	0.558013	0.185222
0.448053	0.195806	0.465194	0.195806	0.558855	0.195806
0.444215	0.20639	0.464751	0.20639	0.554706	0.20639
0.441382	0.216974	0.456454	0.216974	0.558621	0.216974
0.438464	0.227558	0.450537	0.227558	0.559903	0.227558
0.446214	0.238142	0.455271	0.238142	0.559326	0.238142
0.452424	0.248726	0.470885	0.248726	0.565542	0.248726
0.445641	0.25931	0.489738	0.25931	0.568435	0.25931
0.43581	0.269894	0.502243	0.269894	0.561973	0.269894
0.419414	0.280478	0.50132	0.280478	0.553811	0.280478
0.405111	0.291063	0.495701	0.291063	0.553931	0.291063
0.402389	0.301647	0.485134	0.301647	0.558775	0.301647
0.403925	0.312231	0.475204	0.312231	0.557809	0.312231
0.411691	0.322815	0.478201	0.322815	0.543322	0.322815
0.424	0.333399	0.478607	0.333399	0.535354	0.333399
0.435688	0.343983	0.476142	0.343983	0.534868	0.343983
0.450718	0.354567	0.479147	0.354567	0.526922	0.354567
0.450138	0.365151	0.486095	0.365151	0.518066	0.365151
0.439037	0.375735	0.489439	0.375735	0.509124	0.375735
0.431005	0.386319	0.487828	0.386319	0.495893	0.386319
0.433577	0.396903	0.490423	0.396903	0.489589	0.396903
0.438654	0.407488	0.489789	0.407488	0.48558	0.407488
0.441276	0.418072	0.491556	0.418072	0.475126	0.418072
0.440104	0.428656	0.493115	0.428656	0.464031	0.428656
0.436108	0.43924	0.49576	0.43924	0.453151	0.43924
0.428977	0.449824	0.494874	0.449824	0.452668	0.449824
0.424328	0.460408	0.48705	0.460408	0.452549	0.460408
0.4241	0.470992	0.481714	0.470992	0.454817	0.470992
0.424656	0.481576	0.483719	0.481576	0.45536	0.481576
0.429556	0.49216	0.484819	0.49216	0.448787	0.49216
0.433338	0.502744	0.484415	0.502744	0.439618	0.502744
0.442985	0.513328	0.476012	0.513328	0.430447	0.513328
0.450432	0.523913	0.462625	0.523913	0.428087	0.523913
0.455696	0.534497	0.456968	0.534497	0.429346	0.534497
0.460009	0.545081	0.4538	0.545081	0.430992	0.545081
0.465521	0.555665	0.459048	0.555665	0.426817	0.555665
0.466072	0.566249	0.463707	0.566249	0.428451	0.566249
0.472413	0.576833	0.462167	0.576833	0.440171	0.576833
0.46985	0.587417	0.461695	0.587417	0.447198	0.587417
0.465591	0.598001	0.468207	0.598001	0.448253	0.598001
0.464958	0.608585	0.475032	0.608585	0.448039	0.608585
0.470495	0.619169	0.475034	0.619169	0.438801	0.619169
0.480266	0.629753	0.473417	0.629753	0.429256	0.629753
0.485784	0.640338	0.466663	0.640338	0.429793	0.640338
0.487639	0.650922	0.46084	0.650922	0.425906	0.650922
0.480987	0.661506	0.465182	0.661506	0.428437	0.661506
0.486096	0.67209	0.474072	0.67209	0.430385	0.67209
0.49523	0.682674	0.476303	0.682674	0.425027	0.682674
0.502477	0.693258	0.478189	0.693258	0.431663	0.693258
0.514227	0.703842	0.479009	0.703842	0.435827	0.703842
0.526329	0.714426	0.476168	0.714426	0.439302	0.714426
0.533225	0.72501	0.477781	0.72501	0.448243	0.72501
0.545634	0.735594	0.485908	0.735594	0.459874	0.735594
0.555479	0.746178	0.499996	0.746178	0.46242	0.746178
0.561381	0.756763	0.510015	0.756763	0.463651	0.756763
0.574352	0.767347	0.515097	0.767347	0.456758	0.767347
0.583214	0.777931	0.51449	0.777931	0.454015	0.777931
0.591766	0.788515	0.510435	0.788515	0.453334	0.788515
0.598148	0.799099	0.513366	0.799099	0.451081	0.799099
0.612266	0.809683	0.5128	0.809683	0.450886	0.809683
0.628577	0.820267	0.507077	0.820267	0.450285	0.820267
0.633647	0.830851	0.497642	0.830851	0.449732	0.830851
0.637503	0.841435	0.492469	0.841435	0.447935	0.841435
0.634974	0.852019	0.496012	0.852019	0.438631	0.852019
0.62164	0.862604	0.500609	0.862604	0.438135	0.862604
0.616198	0.873188	0.512247	0.873188	0.4408	0.873188
0.61761	0.883772	0.523849	0.883772	0.439443	0.883772
0.619745	0.894356	0.534678	0.894356	0.436498	0.894356
0.621746	0.90494	0.542043	0.90494	0.428574	0.90494
0.611771	0.915524	0.544818	0.915524	0.433632	0.915524
0.603148	0.926108	0.544583	0.926108	0.448943	0.926108
0.599554	0.936692	0.545896	0.936692	0.465662	0.936692
0.601276	0.947276	0.551953	0.947276	0.481575	0.947276
0.6058	0.95786	0.562412	0.95786	0.489655	0.95786
0.603736	0.968444	0.574668	0.968444	0.496243	0.968444
0.606314	0.979029	0.589991	0.979029	0.503877	0.979029
0.61761	0.989613	0.607029	0.989613	0.527673	0.989613
0.638549	1.0002	0.625837	1.0002	0.560516	1.0002
0.659802	1.01078	0.649066	1.01078	0.59487	1.01078
0.699529	1.02136	0.689902	1.02136	0.62982	1.02136
0.755656	1.03195	0.718882	1.03195	0.688038	1.03195
0.779663	1.04253	0.739118	1.04253	0.770178	1.04253
0.847341	1.05312	0.781168	1.05312	nan	1.05312
nan	1.0637	0.784024	1.0637	nan	1.0637
nan	1.07429	nan	1.07429	nan	1.07429
nan	1.08487	nan	1.08487	nan	1.08487
nan	1.09545	nan	1.09545	nan	1.09545
nan	1.10604	nan	1.10604	nan	1.10604
nan	1.11662	nan	1.11662	nan	1.11662
nan	1.12721	nan	1.12721	nan	1.12721
nan	1.13779	nan	1.13779	nan	1.13779
nan	1.14837	nan	1.14837	nan	1.14837
nan	1.15896	nan	1.15896	nan	1.15896
nan	1.16954	nan	1.16954	nan	1.16954
nan	1.18013	nan	1.18013	nan	1.18013
nan	1.19071	nan	1.19071	nan	1.19071
nan	1.20129	nan	1.20129	nan	1.20129
nan	1.21188	nan	1.21188	nan	1.21188
nan	1.22246	nan	1.22246	nan	1.22246
nan	1.23305	nan	1.23305	nan	1.23305
nan	1.24363	nan	1.24363	nan	1.24363
nan	1.25421	nan	1.25421	nan	1.25421
nan	1.2648	nan	1.2648	nan	1.2648

## Sheet: Pathway_Data_Figure6
L/C simulation		C/L simulation		C:L Blend
time	composition	time	composition	time	composition
0	-0.9516	0	0.9343	0	0.01775
1	-0.2324	1	0.3948	1	0.004
11	-0.0874	11	0.1084	11	0.003
31	-0.0807	31	0.0192	31	-0.0881

## Sheet: Electrical_Data_Figure7
C67/L75 (Resistance Ω)
Time	1um	1um	2um	2 um	3 um	3 um	4 um	4 um	5 um	5 um	Semiconductor thickness (nm)	electrode length (μm)
0	30877800	2425990	34327300	4501100	37353800	3338860	42157100	3346910	42455900	1940480	150	500
1	30230800000	6497130000	36597300000	5200530000	43268600000	21935100000	23730200000	8417550000	13581300000	8028400000	120	500
5	1197030000	208920000	1347110000	221594000	1380910000	461870000	1309860000	129053000	1337230000	234537000	118	500
15	3372920000	1836560000	3635930000	2074640000	3292980000	1602640000	3127040000	1431040000	2804440000	980884000	118	500
30	4766930000	2320250000	13910700000	2842460000	29113800000	21398000000	33119100000	5363780000	20110300000	9961220000	113	500
60	38731600000	4425050000	49563400000	3907990000	26866100000	1092540000	26194200000	1535990000	46507500000	3450640000	119	500
300	302862000	50312000	417728000	69526600	437489000	77042000	462819000	73569300	493371000	68718000	118	500
1200	177167000	14929700	244604000	18517200	215882000	27349100	253354000	17999400	252323000	46612600	117	500
L75/C67 (Resistance Ω)
Time	1um	1um	2um	2 um	3 um	3 um	4 um	4 um	5 um	5 um	Semiconductor thickness (nm)	electrode length (μm)
0	3514230	622756	4012420	81025	4340180	362648	4587920	162759	4911760	263892	144	500
1	130220000	8108320	127072000	5369590	121952000	2371850	104082000	3477600	84649100	7084020	122	500
5	24636900	1247150	27844200	2185080	29970600	3295600	31442400	4389440	30698700	5551520	125	500
15	94464500	12595800	112641000	31328100	136678000	53707700	108462000	11755300	113909000	15866800	123	500
30	91386600	3436080	96807400	3686720	95693700	6386480	97784100	6052340	95470500	2967620	126	500
60	129801000	22502700	164357000	34365200	156272000	35074200	132710000	62309900	78479300	19418800	123	500
300	58408000	9433310	70580100	1280290	86971900	6645520	85655000	11914100	59267100	36490400	127	500
1200	158767000	68685600	191794000	59132400	184406000	39961700	177792000	59310400	160183000	44861500	122	500
C67:L75 Blend (Resistance Ω)
Time	1um	1um	2um	2 um	3 um	3 um	4 um	4 um	5 um	5 um	Semiconductor thickness (nm)	electrode length (μm)
0	30310500	2590880	34036800	1165820	39236400	2405710	41065200	2335170	188829000	43754400	146	500
1	92619400	8197890	115518000	13006100	275929000	115505000	178851000	10150700	21962200000	17603800000	116	500
15	428061000	190831000	510818000	250266000	258715000	52178000	236947000	57890800	9944180000	1145430000	117	500
60	36394600	3452730	45458800	5898040	47713400	2860110	73330700	5872930	15066700000	2833610000	115	500
1200	45364500	5858940	74211100	7181100	109498000	21857000	85996700	51781900	102271000	756549	121	500
